# Supplementary material for: Preventing Pesticide Toxicity Risk Through Self-Reported Practices in Children of Farming Communities: A Social Practice Theory Perspective
Source: J Xenobiot. 2026 Jun 22;16(3):117. doi: 10.3390/jox16030117 (PMC13302243; doi:10.3390/jox16030117)
Supplement: Supplementary file 1 [file jox-16-00117-s001.zip]

Archive with 1 entries (1 files):
- jox-4337610-supplementary.pdf
